# Supplementary material for: Identifying Lethal Dependencies with HUGE Predictive Power
Source: Cancers (Basel). 2022 Jul 1;14(13):3251. doi: 10.3390/cancers14133251 (PMC9264916; doi:10.3390/cancers14133251)
Supplement: Supplementary file 1 [file cancers-14-03251-s001.zip]

Archive with 3 entries (3 files):
- 2022_Gimeno, San Jose, et al. Suppl. Figures.pdf
- 2022_Gimeno, San Jose, et al. Suppl. Methods.pdf
- Carazo F, San Jose, et al. Supplementary Tables.xlsx
